# Supplementary material for: Clinical effectiveness of a multitarget urine DNA test for urothelial carcinoma detection: a double-blinded, multicenter, prospective trial
Source: Mol Cancer. 2024 Mar 19;23:57. doi: 10.1186/s12943-024-01974-4 (PMC10949661; doi:10.1186/s12943-024-01974-4)
Supplement: Supplementary file 3 — Supplementary Material 3 [file 12943_2024_1974_MOESM3_ESM.xlsx]

## Sheet: Table of Contents
Table of Contents
Table S1	Clinical information of algorithm development cohort.
Table S2	Data of determination of Cq threshold value for reference gene ACTB.
Table S3	Performance of mt-utDNA test in the algorithm development cohort.
Table S4	Clinicopathologic and demographic characteristics of enrolled participants in the prospective clinical validation.
Table S5	Clinical information of the multicenter clinical trial by three centers.
Table S6	Performance of the mt-utDNA test by three centers.
Table S7	Detection rates of the mt-utDNA test in UC patients.
Table S8	Univariate analysis and multivariate analysis of UC prediction by clinical features and test results.
Table S9	Specificities of the mt-utDNA test regarding benign diseases and non-UC cancers.
Table S10	Performance of the mt-utDNA test compared with urine cytology and commercial urine tests.
Table S11	Agreements of single target test results with the Sanger sequencing results.
Table S12	Clinical information and test results of the post-surgery cohort.

## Sheet: Table S1
Table S1. Clinical information of algorithm development cohort.
Characteristic	Overall	Training set (n = 252)		Testing set (n = 130)
		UC case	non-UC control	UC case	non-UC control
Summary, n	382	131	121	65	65
Age, Median [Range], years	66 [25, 92]	66 [27, 92]	66 [25, 89]	63 [38, 92]	66 [33, 92]
Sex, n (%)
Female	102 (26.7)	40 (30.5)	23 (19.0)	23 (35.4)	16 (24.6)
Male	280 (73.3)	91 (69.5)	98 (81.0)	42 (64.6)	49 (75.4)
Tumor location, n (%)
Bladder	112 (57.1)	78 (59.5)		34 (52.3)
Renal pelvis	36 (18.4)	25 (19.1)		11 (16.9)
Ureter	48 (24.5)	28 (21.4)		20 (30.8)
Type of benign disease, n (%)
BPH	45 (26.3)		31 (27.7)		14 (23.7)
Cystitis	22 (12.9)		17 (15.2)		5 (8.47)
Prostatitis	20 (11.7)		13 (11.6)		7 (11.9)
Pyelitis	6 (3.51)		4 (3.57)		2 (3.39)
Renal cyst	7 (4.09)		2 (1.79)		5 (8.47)
Urolithiasis	71 (41.5)		45 (40.2)		26 (44.1)
Type of non-UC cancer, n (%)
Colon/Rectum	4 (26.7)		1 (11.1)		3 (50.0)
Kidney	4 (26.7)		3 (33.3)		1 (16.7)
Liver	3 (20.0)		3 (33.3)		0 (0)
Lung	2 (13.3)		0 (0)		2 (33.3)
Prostate	2 (13.3)		2 (22.2)		0 (0)
BPH, benign prostatic hyperplasia

## Sheet: Table S2
Table S2. Data of determination of Cq threshold value for reference gene ACTB.
qMSP: ACTB Cq		qPCR: ACTB-M1/M2 Cq
95 percentile	30.6665	95 percentile	27.93
M1	28.25	M1	26.01
M2	28.17	M2	25.77
M3	28.14	M3	26.01
M4	28.42	M4	26.92
M5	28.89	M5	26.71
M6	28.35	M6	25.8
M7	28.23	M7	25.79
M8	28.72	M8	26
M9	28.4	M9	26.16
M10	28.84	M10	26.15
M11	28.08	M11	26.31
M12	28.06	M12	25.76
M13	29.47	M13	27
M14	28.02	M14	26.12
M15	30.53	M15	28.11
M16	28.16	M16	26.19
M17	28.77	M17	26.57
M18	27.95	M18	25.82
M19	29.01	M19	26.08
M20	27.97	M20	25.68
M21	29.86	M21	27.93
M22	28.62	M22	25.99
M23	28.72	M23	26.17
M24	28.34	M24	26.61
M25	27.96	M25	26.13
M26	28.47	M26	25.96
M27	28.39	M27	26.28
M28	28.01	M28	26.21
M29	28.14	M29	26.3
M30	28.27	M30	26.42
M31	28.04	M31	26.18
M32	29.24	M32	26.4
M33	28.48	M33	25.73
M34	28.94	M34	26.16
M35	28.6	M35	25.92
M36	28.78	M36	25.98
M37	31.65	M37	28.96
M38	28.64	M38	26.05
M39	29.31	M39	26.25
M40	28.73	M40	25.97
M41	28.38	M41	25.7
M42	28.87	M42	26.35
M43	28.81	M43	25.83
M44	28.9	M44	25.95
M45	28.21	M45	25.71
M46	28.23	M46	25.91
M47	29.09	M47	25.84
M48	28.69	M48	25.97
M49	28.78	M49	25.51
M50	29.05	M50	26.43
M51	29.18	M51	26.03
M52	28.98	M52	25.58
M53	28.69	M53	25.84
M54	28.61	M54	25.92
M55	29.68	M55	27
M56	29.48	M56	26.02
M57	29.85	M57	27.01
M58	28.57	M58	26.08
M59	28.68	M59	25.92
M60	31.03	M60	28.31
M61	28.96	M61	26
M62	28.56	M62	25.75
M63	28.46	M63	26.08
M64	28.45	M64	26.02
M65	28.81	M65	26.63
M66	31.41	M66	29
M67	28.65	M67	26
M68	32.89	M68	30.9
M69	28.97	M69	26.17
M70	29.71	M70	27.15
M71	28.73	M71	27.48
M72	31.01	M72	29.33
M73	28.93	M73	26.76
M74	28.42	M74	25.98
M75	29.05	M75	26.45
M76	28.98	M76	26.48
M77	28.83	M77	26.81
M78	30.02	M78	28.16
M79	28.96	M79	26.88
M80	28.93	M80	26.73
M81	29.82	M81	27.78
M82	28.48	M82	26.42
M83	27.93	M83	25.78
M84	30.09	M84	28.35
M85	27.79	M85	26.25
M86	27.71	M86	25.86
M87	28.78	M87	26.78
M88	28.58	M88	26.07
M89	28.16	M89	26.15
M90	28.63	M90	26.13
M91	28.14	M91	25.57
M92	27.95	M92	25.91
M93	27.5	M93	25.62
M94	28.73	M94	26.45
M95	28.08	M95	25.69
M96	28.59	M96	25.99
M97	28.64	M97	26.37
M98	27.58	M98	25.59
M99	28.91	M99	25.71
M100	29.11	M100	26.29
M101	28.95	M101	25.96
M102	28.83	M102	25.81
M103	30.91	M103	27.63
M104	29.23	M104	26.06
M105	29.99	M105	26.08
M106	29.43	M106	25.8
M107	29.03	M107	25.78
M108	29.27	M108	26.01
M109	29.41	M109	25.92
M110	28.68	M110	26.21
M111	28.06	M111	26.33
M112	28.64	M112	25.9
M113	28.26	M113	25.52
M114	28.25	M114	25.88
M115	28.54	M115	25.96
M116	27.53	M116	25.25
M117	28.73	M117	26.43
M118	28.07	M118	26.24
M119	28.34	M119	26.2
M120	27.84	M120	25.8
M121	28.07	M121	25.93
M122	29.38	M122	26.96
M123	27.86	M123	25.83
M124	28.46	M124	26.07
M125	28.4	M125	26.17
M126	28.52	M126	26.08
M127	28.29	M127	25.97
M128	28.47	M128	25.88
M129	30	M129	28.33
M130	29.68	M130	27.98
M131	28.35	M131	26.42
M132	28.44	M132	26.25
M133	30.28	M133	28.09
M134	28.59	M134	26.18
M135	28.28	M135	26.1
M136	28.21	M136	26.81
M137	28.38	M137	25.99
M138	29.7	M138	27.46
M139	28.79	M139	25.98
M140	28.8	M140	26.39
M141	28.54	M141	25.93
M142	28.8	M142	26.27
M143	28.06	M143	25.76
M144	29.41	M144	26.8
M145	30.66	M145	28.43
M146	27.95	M146	25.64
M147	32.51	M147	29.39
M148	28.46	M148	26.21
M149	28.63	M149	26.02
M150	29.73	M150	27.28
M151	28.34	M151	25.77
M152	29.13	M152	26.04
M153	28.86	M153	25.8
M154	29.42	M154	25.94
M155	29.46	M155	25.83
M156	29.86	M156	26.16
M157	29.05	M157	25.84
M158	28.97	M158	25.85
M159	28.56	M159	26
M160	30.8	M160	28.57
M161	30.25	M161	28.67
M162	28.6	M162	26.33
M163	28.36	M163	26.15
M164	29.24	M164	26.13
M165	28.95	M165	26.03
M166	29.29	M166	26.12
M167	29.5	M167	25.86
M168	29.24	M168	26.42
M169	28.58	M169	25.58
M170	28.77	M170	26.05
M171	28.81	M171	26.05
M172	28.74	M172	25.54
M173	28.71	M173	25.87
M174	29.07	M174	25.87
M175	29	M175	26.14
M176	28.9	M176	25.73
M177	29.54	M177	25.43
M178	28.4	M178	25.52
M179	28.65	M179	26.13
M180	31.55	M180	29.33
M181	28.89	M181	26.02
M182	28.42	M182	26.19
M183	29.01	M183	25.82
M184	28.95	M184	26.51
M185	28.09	M185	26.01
M186	27.97	M186	25.81
M187	28.04	M187	25.95
M188	30.17	M188	28.11
M189	28.47	M189	26.15
M190	29.87	M190	27.72
M191	28.46	M191	25.73
M192	28.15	M192	25.48
M193	28.7	M193	26.09
M194	28.39	M194	25.71
M195	29.44	M195	25.88
M196	29.29	M196	26.07
M197	28.99	M197	26.21
M198	29.02	M198	25.99
M199	28.8	M199	25.86
M200	28.98	M200	25.92
M201	29.02	M201	26.04
M202	29.31	M202	26.26
M203	29.09	M203	25.81
M204	29.36	M204	25.83
M205	29.29	M205	26.09
M206	29	M206	25.99
M207	28.79	M207	26
M208	29.12	M208	26.17
M209	29.61	M209	26.13
M210	32.2	M210	29.3
M211	28.98	M211	25.96
M212	29.42	M212	26.23
M213	26.95	M213	25.38
M214	29.04	M214	25.68
M215	29.35	M215	26.16
M216	29.26	M216	25.98
M217	29.23	M217	25.71
M218	28.69	M218	25.98
M219	28.55	M219	25.66
M220	28.07	M220	25.28
M221	29.2	M221	26.28
M222	29.73	M222	26.2
M223	28.9	M223	26.14
M224	29.26	M224	25.97
M225	31.98	M225	28
M226	30.67	M226	26.64
M227	30.81	M227	25.86
M228	30.11	M228	26.45
M229	29.24	M229	25.95
M230	30.36	M230	26.38
M231	31.87	M231	26.36
M232	30.52	M232	25.99
M233	30.8	M233	26.05
M234	29.09	M234	25.97
M235	31.09	M235	26.07
M236	30.94	M236	27.19
M237	28.82	M237	25.81
M238	31.07	M238	25.94
M239	29.07	M239	26.53
M240	28.22	M240	25.99
M241	28.03	M241	25.79
M242	28.14	M242	25.98
M243	28.52	M243	25.99
M244	27.93	M244	25.78
M245	28.61	M245	26.08
M246	28.46	M246	26.58
M247	27.16	M247	24.87
M248	28.95	M248	26.22
M249	28.51	M249	26.2
M250	28.44	M250	26.13
M251	29.25	M251	26.3
M252	28.38	M252	25.53
M253	28.18	M253	25.66
M254	29.6	M254	27.51
M255	27.92	M255	25.61
M256	28.19	M256	25.88
M257	28.73	M257	26.14
M258	30.52	M258	28.38
M259	28.22	M259	25.75
M260	28.47	M260	25.96
M261	28.35	M261	25.79
M262	28.5	M262	25.56
M263	27.47	M263	25.46
M264	28.33	M264	26.02
M265	29.16	M265	26.31
M266	29.14	M266	26.54
M267	28.95	M267	26.64
M268	28.16	M268	25.66
M269	28.47	M269	26.22
M270	28.77	M270	26.23
M271	29.1	M271	26.28
M272	28.91	M272	26.27
M273	28.87	M273	26.01
M274	28.41	M274	25.65
M275	29.85	M275	27.13
M276	29.06	M276	26.78
M277	28.66	M277	26.25
M278	28.38	M278	26.05
M279	28.47	M279	26.2
M280	28.17	M280	25.81
M281	27.79	M281	25.07
M282	28.28	M282	26.02
M283	28.4	M283	26.13
M284	28.38	M284	26.01
M285	28.6	M285	26.06
M286	28.17	M286	25.39
M287	28.62	M287	26.01
M288	28.44	M288	25.65
M289	28.78	M289	26.42
M290	28.23	M290	25.73
M291	28.54	M291	26.48
M292	27.28	M292	24.78
M293	28.83	M293	26.45
M294	28.91	M294	26.62
M295	28.34	M295	25.98
M296	28.76	M296	25.51
M297	29.52	M297	26.79
M298	28.28	M298	25.85
M299	28.12	M299	25.74
M300	27.92	M300	25.5
M301	28.27	M301	25.8
M302	28.11	M302	25.79
M303	28.51	M303	26.08
M304	27.72	M304	25.41
M305	27.85	M305	25.11
M306	28.97	M306	26.16
M307	28.44	M307	25.98
M308	28.71	M308	26.37
M309	28.79	M309	26.05
M310	28.86	M310	26.09
M311	28.59	M311	25.95
M312	28.49	M312	26.01
M313	28.69	M313	26.15
M314	28.95	M314	26.31
M315	28.96	M315	26.57
M316	29.12	M316	26.61
M317	28.64	M317	25.97
M318	29.2	M318	26.51
M319	27.94	M319	25.45
M320	28.98	M320	26.75
M321	28.8	M321	26.35
M322	29.51	M322	27.27
M323	28.3	M323	26.07
M324	28.52	M324	26.43
M325	28.67	M325	26.2
M326	27.98	M326	25.53
M327	28.28	M327	25.98
M328	28.43	M328	25.76
M329	28.59	M329	25.81
M330	28.32	M330	25.98
M331	28.72	M331	26
M332	28.67	M332	25.99
M333	28.5	M333	26.22
M334	28.31	M334	25.64
M335	28.3	M335	25.87
M336	28.11	M336	25.79
M337	28.34	M337	26.08
M338	28.63	M338	26.08
M339	27.94	M339	25.72
M340	28.8	M340	25.24
M341	27.14	M341	25.88
M342	28.91	M342	25.96
M343	28.7	M343	25.83
M344	28.76	M344	25.57
M345	28.66	M345	25.9
M346	28.6	M346	26
M347	26.99	M347	25.87
M348	28.07	M348	26.01
		M349	25.95
		M350	25.63
		M351	25.81
		M352	26.63
		M353	26.59
		M354	25.6
		M355	25.63
		M356	25.8
		M357	26.1
		M358	25.8
		M359	26.11
		M360	25.67
		M361	26.59
		M362	25.73
		M363	27.78
		M364	26.24
		M365	26.18
		M366	25.43
		M367	25.41
		M368	25.57
		M369	27.53
		M370	25.57
		M371	26.13
		M372	26.23
		M373	25.77
		M374	25.9
		M375	25.98
		M376	26.16
		M377	26.18
		M378	26.39
		M379	26.21
		M380	26.48
		M381	25.57
		M382	25.92
		M383	25.71
		M384	25.99
		M385	28.12
		M386	25.82
		M387	25.95
		M388	25.89
		M389	25.49
		M390	25.97
		M391	25.63
		M392	25.82
		M393	25.52
		M394	25.59
		M395	25.46
		M396	25.82
		M397	25.34
		M398	26.14
		M399	25.69
		M400	25.55
		M401	25.61
		M402	25.63
		M403	26.74
		M404	26.01
		M405	26.9
		M406	25.86
		M407	25.77
		M408	28.13
		M409	25.84
		M410	26.01
		M411	26.37
		M412	25.92
		M413	26.34
		M414	28.62
		M415	25.74
		M416	30.79
		M417	25.87
		M418	26.95
		M419	27.11
		M420	29.02
		M421	26.28
		M422	25.86
		M423	26.08
		M424	26.08
		M425	26.58
		M426	27.98
		M427	26.56
		M428	26.43
		M429	27.51
		M430	26.06
		M431	25.65
		M432	28.14
		M433	26.16
		M434	25.6
		M435	26.46
		M436	25.74
		M437	26.09
		M438	25.87
		M439	25.23
		M440	25.44
		M441	25.6
		M442	25.93
		M443	25.26
		M444	25.55
		M445	26.24
		M446	25.31
		M447	25.75
		M448	26.2
		M449	25.91
		M450	25.62
		M451	27.5
		M452	25.89
		M453	25.96
		M454	25.73
		M455	25.77
		M456	25.99
		M457	25.86
		M458	26.03
		M459	26.01
		M460	25.48
		M461	25.35
		M462	25.57
		M463	25.51
		M464	24.96
		M465	26.33
		M466	25.87
		M467	25.56
		M468	25.37
		M469	25.81
		M470	26.28
		M471	25.61
		M472	25.51
		M473	25.98
		M474	25.47
		M475	25.46
		M476	25.65
		M477	27.92
		M478	27.39
		M479	26.23
		M480	25.97
		M481	27.93
		M482	25.97
		M483	25.52
		M484	26.4
		M485	25.65
		M486	26.81
		M487	25.74
		M488	26.02
		M489	25.73
		M490	25.98
		M491	25.57
		M492	26.27
		M493	27.87
		M494	25.35
		M495	28.99
		M496	25.9
		M497	25.56
		M498	27.25
		M499	25.74
		M500	26.11
		M501	25.59
		M502	25.92
		M503	25.68
		M504	26.19
		M505	25.78
		M506	25.89
		M507	26.07
		M508	28.59
		M509	28.75
		M510	26.14
		M511	26.1
		M512	26.03
		M513	26
		M514	26.07
		M515	25.69
		M516	26.21
		M517	25.61
		M518	25.66
		M519	25.81
		M520	25.49
		M521	25.68
		M522	25.43
		M523	26
		M524	25.61
		M525	25.18
		M526	25.42
		M527	25.96
		M528	29.41
		M529	25.84
		M530	25.89
		M531	25.71
		M532	26.21
		M533	25.95
		M534	25.58
		M535	25.8
		M536	27.97
		M537	26
		M538	27.42
		M539	25.76
		M540	25.39
		M541	25.94
		M542	25.39
		M543	25.71
		M544	25.81
		M545	25.88
		M546	25.88
		M547	25.64
		M548	25.66
		M549	25.82
		M550	26.12
		M551	25.55
		M552	25.66
		M553	25.84
		M554	25.93
		M555	25.78
		M556	25.86
		M557	25.74
		M558	29.21
		M559	25.6
		M560	25.88
		M561	25.22
		M562	25.64
		M563	25.85
		M564	25.74
		M565	25.66
		M566	25.77
		M567	25.45
		M568	25.1
		M569	26.16
		M570	26.07
		M571	25.82
		M572	25.88
		M573	27.72
		M574	26.43
		M575	25.7
		M576	26.19
		M577	25.86
		M578	26.05
		M579	26.08
		M580	25.79
		M581	26.08
		M582	25.73
		M583	25.92
		M584	26.91
		M585	25.66
		M586	25.72
		M587	26.18
		M588	25.77
		M589	25.74
		M590	25.8
		M591	25.66
		M592	25.46
		M593	25.81
		M594	26.6
		M595	24.89
		M596	26.05
		M597	26.19
		M598	26.02
		M599	25.92
		M600	25.53
		M601	25.47
		M602	26.76
		M603	25.62
		M604	25.67
		M605	25.88
		M606	28.28
		M607	25.56
		M608	25.61
		M609	25.42
		M610	25.49
		M611	25.43
		M612	25.98
		M613	25.99
		M614	26.34
		M615	26.28
		M616	25.51
		M617	25.93
		M618	26.1
		M619	26.01
		M620	26.17
		M621	25.67
		M622	25.58
		M623	26.73
		M624	26.61
		M625	26.11
		M626	25.83
		M627	25.96
		M628	25.74
		M629	24.9
		M630	25.71
		M631	26.02
		M632	25.8
		M633	25.78
		M634	25.37
		M635	25.7
		M636	25.4
		M637	26.42
		M638	25.4
		M639	26.18
		M640	24.46
		M641	26.31
		M642	26.38
		M643	25.71
		M644	25.34
		M645	26.64
		M646	25.57
		M647	25.41
		M648	25.33
		M649	25.54
		M650	25.43
		M651	25.92
		M652	25.19
		M653	24.89
		M654	25.75
		M655	25.91
		M656	26.09
		M657	25.79
		M658	25.94
		M659	25.65
		M660	25.75
		M661	25.82
		M662	25.95
		M663	26.11
		M664	26.21
		M665	25.6
		M666	26.15
		M667	25.35
		M668	26.38
		M669	25.85
		M670	26.72
		M671	25.96
		M672	26.01
		M673	26.06
		M674	25.24
		M675	25.69
		M676	25.53
		M677	25.47
		M678	25.76
		M679	25.78
		M680	25.73
		M681	26
		M682	25.41
		M683	25.62
		M684	25.48
		M685	25.64
		M686	25.83
		M687	25.52
		M688	26.07
		M689	25.92
		M690	25.93
		M691	26.06
		M692	25.91
		M693	25.96
		M694	25.77
		M695	26.05
		M696	25.74

## Sheet: Table S3
Table S3. Performance of mt-utDNA test in the algorithm development cohort.
Cohort	n	AUC (95% CI)	Sensitivity (95% CI)	Specificity (95% CI)	Kappa value (95% CI)
Training set	252	0.9467 (0.9193-0.9741)	0.8779 (0.8092-0.9285)	0.9174 (0.8533-0.9597)	0.7937 (0.7186-0.8688)
Testing set	130	0.9342 (0.8881-0.9803)	0.8923 (0.7906-0.9556)	0.9231 (0.8295-0.9746)	0.8154 (0.7159-0.9149)
AUC, area under the ROC curve; CI, confidence interval

## Sheet: Table S4
Table S4. Clinicopathologic and demographic characteristics of enrolled participants in the prospective clinical validation.
Characteristic	Overall	UC	Benign disease	Non-UC cancer
Summary, n (%)	947	417 (44.0)	391 (41.3)	139 (14.7)
Age, Median [Range], years	64 [19, 92]	66 [19, 92]	59 [19, 85]	63 [35, 88]
Sex, n (%)
Female	226 (23.9)	77 (18.5)	113 (28.9)	36 (25.9)
Male	721 (76.1)	341 (81.5)	278 (71.1)	103 (74.1)
Tumor T stage, n (%)
Ta		101 (24.2)
T1		217 (52.0)
Tis 1		23 (5.52)
T2		36 (8.63)
T3		24 (5.76)
T4		10 (2.40)
Unknown		6 (1.44)
Tumor grade, n (%)
PUNLMP		6 (1.44)
LG		102 (24.5)
HG		306 (73.4)
Unknown		3 (0.72)
Tumor location, n (%)
Bladder		319 (76.5)
Renal pelvis		38 (9.11)
Ureter		60 (14.4)
Type of benign disease, n (%)
Benign tumor			116 (29.7)
Others 2			275 (70.3)
Type of non-UC cancer, n (%)
Kidney				45 (32.4)
Prostate				38 (27.3)
Others 3				56 (27.3)
1 Tumors combined with carcinoma in situ (CIS) were defined as Tis.
2 Included benign prostatic hyperplasia (BPH), inflammation/infection, urolithiasis, etc.
3 Included colon/rectum cancer, liver cancer, etc.
PUNLMP, papillary urothelial neoplasm of low malignant potential; LG, low grade; HG, high grade.

## Sheet: Table S5
Table S5. Clinical information of the multicenter clinical trial by three centers.
Characteristic	Overall	FUSCC	2nd HATMU	PKUFH
Summary, n (%)	947	279 (29.5)	328 (34.6)	340 (35.9)
Age, Median [Range], years	64 [19, 92]	62 [19, 92]	66 [19, 87]	63 [21, 86]
Sex, n (%)
Female	226 (23.9)	83 (29.7)	72 (22.0)	71 (20.9)
Male	721 (76.1)	196 (70.3)	256 (78.0)	269 (79.1)
Tumor T stage, n (%)
Ta	101 (24.2)	56 (38.9)	25 (21.2)	20 (12.9)
T1	217 (52.0)	59 (41.0)	63 (53.4)	95 (61.3)
Tis 1	23 (5.52)	4 (2.78)	9 (7.63)	10 (6.45)
T2	36 (8.63)	12 (8.33)	11 (9.32)	13 (8.39)
T3	24 (5.76)	5 (3.47)	6 (5.08)	13 (8.39)
T4	10 (2.40)	5 (3.47)	3 (2.54)	2 (1.29)
Unknown	6 (1.44)	3 (2.08)	1 (0.85)	2 (1.29)
Tumor grade, n (%)
PUNLMP	6 (1.44)	2 (1.39)	3 (2.54)	1 (0.65)
LG	102 (24.5)	32 (22.2)	26 (22.0)	44 (28.4)
HG	306 (73.4)	108 (75.0)	89 (75.4)	109 (70.3)
Unknown	3 (0.72)	2 (1.39)	0 (0)	1 (0.65)
Pathological group, n (%)
UC	417 (44.0)	144 (51.6)	118 (36.0)	155 (45.6)
Benign disease	391 (41.3)	83 (29.7)	162 (49.4)	146 (42.9)
non-UC cancer	139 (14.7)	52 (18.6)	48 (14.6)	39 (11.5)
1 Tumors combined with carcinoma in situ (CIS) were defined as Tis
FUSCC, Fudan University Shanghai Cancer Center; 2nd HATMU, The Second Hospital Affiliated to Tianjin Medical University; PKUFH, Peking University First Hospital; PUNLMP, papillary urothelial neoplasm of low malignant potential; LG, low grade; HG, high grade

## Sheet: Table S6
Table S6. Performance of the mt-utDNA test by three centers.
Center	n	Sensitivity (95% CI)	Specificity (95% CI)	Kappa value (95% CI)
FUSCC	279	91.67 (85.90-95.62)	95.56 (90.58-98.35)	87.10 (81.34-92.86)
2nd HATMU	328	91.53 (84.97-95.86)	94.76 (90.82-97.36)	86.13 (80.39-91.87)
PKUFH	340	90.97 (85.31-94.97)	95.14 (90.97-97.75)	86.33 (80.93-91.72)
FUSCC, Fudan University Shanghai Cancer Center; 2nd HATMU, The Second Hospital Affiliated to Tianjin Medical University; PKUFH, Peking University First Hospital; CI, confidence interval.

## Sheet: Table S7
Table S7. Detection rates of the mt-utDNA test in UC patients.
Characteristic	UC cases, N	mt-utDNA test positive, n (n/N, %)	mt-utDNA test negative, n (n/N, %)	p 1
Summary, n (%)	417	381 (91.37)	36 (8.63)	-
Age, years				0.002
<65	169	145 (85.8)	24 (14.2)
≥65	247	235 (95.1)	12 (4.86)
Sex				0.606
Female	77	72 (93.5)	5 (6.49)
Male	340	309 (90.9)	31 (9.12)
Tumor T stage				<0.001
Ta	101	79 (78.2)	22 (21.8)
T1	217	205 (94.5)	12 (5.53)
Tis 2	23	22 (95.7)	1 (4.35)
T2 or above	70	70 (100)	0 (0)
Unknown	6	5 (83.3)	1 (16.7)
Tumor grade				<0.001
PUNLMP	6	1 (16.7)	5 (83.3)
LG	102	82 (80.4)	20 (19.6)
HG	306	295 (96.4)	11 (3.59)
Unknown	3	3 (100)	0 (0)
Tumor location				0.915
Bladder	319	290 (90.9)	29 (9.09)
Renal pelvis	38	34 (89.5)	4 (10.5)
Ureter	60	57 (95.0)	3 (5.00)
1 Pearson's Chi-squared test; Fisher's exact test
2 Tumors combined with carcinoma in situ (CIS) were defined as Tis.
PUNLMP, papillary urothelial neoplasm of low malignant potential; LG, low grade; HG, high grade.

## Sheet: Table S8
Table S8. Univariate analysis and multivariate analysis of UC prediction by clinical features and test results.
	Univariate analysis			Multivariate analysis
Variable	OR	95% CI	p	OR	95% CI	p
Age	1.04	1.03-1.05	<0.001	1	0.98-1.02	0.884
Sex (Male vs. Female)	1.73	1.26-2.36	<0.001	1.75	0.91-3.36	0.095
FGFR3-M1 (Pos. vs. Neg.)	20.47	4.86-86.15	<0.001	4.09	0.62-26.77	0.142
FGFR3-M2 (Pos. vs. Neg.)	21.78	6.72-70.56	<0.001	5.18	0.94-28.67	0.06
TETR-M1 (Pos. vs. Neg.)	22.31	6.89-72.24	<0.001	3.9	0.85-17.97	0.081
TERT-M2 (Pos. vs. Neg.)	34.96	17.57-69.56	<0.001	4.83	1.93-12.09	0.001
ONECUT2 (Pos. vs. Neg.)	18.6	12.85-26.92	<0.001	2.24	1.14-4.4	0.019
VIM (Pos. vs. Neg.)	79.17	50.28-124.64	<0.001	1.76	0.62-5.02	0.29
mt-utDNA test (Pos. vs. Neg.)	205.15	121.76-345.66	<0.001	43.8	15.7-122.21	<0.001
OR, odds ratio; CI, confidence interval.

## Sheet: Table S9
Table S9. Specificities of the mt-utDNA test regarding benign diseases and non-UC cancers.
Characteristic	Interfering controls, N	mt-utDNA test positive, n (n/N, %)	mt-utDNA test negative, n (n/N, %)	p 1
Summary	530	26 (4.81)	504 (93.3)	-
Age, years				>0.999
<65	321	16 (4.98)	305 (95.0)
≥65	209	10 (4.78)	199 (95.2)
Sex				0.418
Female	149	5 (3.36)	144 (96.6)
Male	381	21 (5.51)	360 (94.5)
Type of benign disease				0.431
Benign tumor	116	8 (6.90)	108 (93.1)
Others 2	275	12 (4.36)	263 (95.6)
Type of non-UC cancer				0.667
Kidney	45	3 (6.67)	42 (93.3)
Prostate	38	1 (2.63)	37 (97.4)
Others 3	56	2 (3.57)	54 (96.4)
1 Pearson's Chi-squared test; Fisher's exact test
2 Included benign prostatic hyperplasia (BPH), Inflammation/Infection, urolithiasis, etc.
3 Included colon/rectum cancer, liver cancer, etc.

[truncated: 3 more sheets: Table S10, Table S11, Table S12]
